# Supplementary material for: A combined radiomics and habitat analysis model for predicting early recurrence of HCC after liver transplantation
Source: Front Oncol. 2026 May 26;16:1789990. doi: 10.3389/fonc.2026.1789990 (PMC13246378; doi:10.3389/fonc.2026.1789990)
Supplement: Supplementary file 1 [file DataSheet1.csv]

ID	KI67	Gender_	AGE	AFP	ALP	HBV	CHILD	Largest_tumor_size	Tumor_number	group	label
1	1	1	57	0	1	1	1	0	0	test	1
2	0	1	55	0	1	1	1	0	0	test	0
3	1	1	51	1	1	1	1	1	1	train	1
4	0	1	44	0	0	1	1	1	0	test	0
5	1	1	53	1	1	1	1	1	1	test	1
6	0	1	64	0	0	1	0	0	0	train	0
7	1	1	29	1	1	1	1	1	1	train	1
8	0	1	54	0	0	1	0	1	1	train	0
9	0	1	62	1	1	1	1	1	1	test	1
10	1	1	64	1	1	0	1	1	1	train	1
11	1	0	37	0	0	1	1	0	0	train	1
12	1	1	60	1	1	1	1	1	1	train	1
13	1	1	36	1	1	1	0	1	1	test	1
14	0	1	40	0	0	0	1	0	1	train	1
15	1	1	55	0	0	1	1	1	1	train	0
16	1	1	40	1	0	1	1	1	1	train	1
17	1	1	41	1	1	1	1	1	1	train	1
18	0	1	57	1	0	0	1	0	1	test	1
19	1	1	23	1	1	1	0	1	1	train	1
20	1	1	48	1	1	1	0	0	1	train	1
21	1	1	44	1	0	1	1	1	1	train	1
22	0	1	39	0	0	1	1	0	0	train	0
23	1	1	59	0	1	1	1	0	1	test	1
24	0	1	47	0	0	1	0	0	1	train	1
25	1	1	50	0	1	1	1	0	0	train	1
26	1	1	37	0	1	1	1	1	1	test	1
27	0	1	67	1	0	0	1	1	1	train	0
28	1	0	60	1	0	1	1	1	1	test	1
29	1	1	54	0	1	1	1	1	1	train	1
30	1	0	59	1	1	1	1	0	1	test	1
31	1	1	47	0	0	1	0	0	1	test	1
32	0	0	59	0	0	1	0	0	1	train	1
33	0	0	44	0	1	1	1	0	1	train	1
34	0	1	34	1	1	1	1	1	1	test	1
35	1	1	57	1	0	1	0	1	1	train	1
36	0	1	53	0	0	0	0	1	1	train	0
37	0	1	65	0	1	1	1	0	0	train	1
38	0	1	52	0	0	1	0	0	1	train	1
39	1	1	68	0	1	1	1	1	1	train	1
40	0	1	51	1	1	1	1	1	1	train	1
41	1	1	59	0	0	1	0	1	1	test	1
42	1	1	55	0	1	0	0	0	1	train	0
43	0	1	44	1	1	1	0	1	1	train	1
44	0	1	53	0	1	1	0	0	1	train	1
45	0	0	52	1	0	1	1	0	0	test	0
46	0	1	52	0	0	1	0	0	1	train	0
47	0	1	56	0	0	1	0	0	1	train	1
48	0	1	34	0	0	1	1	0	1	train	1
49	0	1	61	0	0	1	0	0	1	train	1
50	0	1	50	0	0	1	0	1	1	test	0
51	1	1	57	0	0	1	0	1	1	test	1
52	1	1	55	1	1	1	0	1	1	train	1
53	0	1	46	1	1	1	1	1	1	train	1
54	1	1	44	1	0	1	0	1	1	train	1
55	0	1	53	1	1	1	1	1	1	train	1
56	1	1	46	1	0	1	1	0	1	train	1
57	1	1	58	0	0	1	1	1	1	train	0
58	1	1	39	0	1	1	0	1	1	train	1
59	0	1	65	0	1	1	1	1	1	train	1
60	0	1	44	0	0	0	0	1	1	train	1
61	1	1	41	0	0	0	1	0	0	train	1
62	0	1	41	0	0	1	0	0	1	train	1
63	0	1	45	1	1	1	0	0	1	test	1
64	0	1	45	0	0	1	1	1	1	train	1
65	0	1	66	0	0	1	1	1	1	train	1
66	0	1	43	0	0	1	1	0	0	train	0
67	1	1	59	0	1	1	0	0	0	train	0
68	1	1	38	0	1	1	1	0	0	train	1
69	1	0	64	0	1	1	0	1	1	train	1
70	1	1	58	1	1	1	1	1	1	train	1
71	0	1	46	0	0	1	0	0	1	test	1
72	0	1	68	0	0	1	0	1	1	train	1
73	1	1	49	0	0	0	1	0	0	train	1
74	0	1	60	0	1	1	1	0	1	test	1
75	1	1	53	0	0	1	1	1	1	test	1
76	0	1	48	0	1	0	1	0	1	train	1
77	1	1	50	1	0	1	0	0	1	test	1
78	1	1	42	0	0	0	1	1	1	test	1
79	1	1	54	1	0	1	1	1	1	test	1
80	0	1	52	0	0	1	1	0	1	test	0
81	0	1	56	1	1	1	1	1	0	test	0
82	0	1	46	0	0	1	1	0	0	train	0
83	1	1	38	1	0	1	0	0	1	test	1
84	1	1	64	0	0	1	1	1	1	train	0
85	0	1	56	0	0	1	1	0	0	train	1
86	1	1	56	0	0	1	0	0	1	train	0
87	0	1	56	0	0	1	0	1	0	train	0
88	1	1	54	0	0	1	0	0	1	test	1
89	0	1	50	0	0	1	0	1	1	test	1
90	1	1	61	0	0	1	0	0	1	test	0
91	0	1	40	1	0	1	1	1	1	train	0
92	1	1	39	1	0	1	1	0	0	train	1
93	0	1	57	1	0	1	1	0	1	train	1
94	0	1	56	1	0	1	1	0	1	train	0
95	1	1	43	0	0	1	1	1	0	train	1
96	0	1	37	0	0	0	1	0	1	test	1
97	0	1	55	0	1	1	0	1	0	train	0
98	1	1	46	1	0	1	0	0	0	test	0
99	0	1	58	0	1	1	0	0	0	train	0
100	0	1	54	0	0	1	0	0	1	test	0
101	0	1	45	0	0	1	0	0	0	test	0
102	0	1	45	1	0	1	0	1	1	train	1
103	0	1	46	0	1	1	0	0	0	train	0
104	0	1	36	1	0	0	1	0	0	train	0
105	0	1	58	0	0	1	1	0	0	train	0
106	0	1	38	0	1	1	1	0	0	train	0
107	1	1	58	0	0	1	1	1	0	test	0
108	0	1	45	0	0	1	1	1	0	train	0
109	0	1	47	0	0	1	1	0	1	train	0
110	0	1	64	0	0	1	0	0	0	train	0
111	0	1	47	0	0	1	1	0	0	train	0
112	1	1	45	0	0	1	1	0	1	train	0
113	0	1	62	0	0	1	0	1	0	train	0
114	0	1	50	0	1	1	1	0	0	train	0
115	1	1	42	0	1	1	0	0	0	test	0
116	0	1	48	0	0	1	0	0	0	train	0
117	0	1	55	0	1	1	0	0	1	test	0
118	0	1	60	0	0	1	0	0	0	train	0
119	0	0	59	0	0	1	0	1	1	train	1
120	1	1	45	0	0	1	1	0	1	train	0
121	1	0	46	0	0	1	0	0	0	test	1
122	0	1	49	0	1	0	0	0	0	train	1
123	0	1	42	0	0	1	0	0	1	train	1
124	1	0	61	0	0	1	1	0	1	train	0
125	0	1	45	0	0	1	1	1	0	train	0
126	1	1	56	1	0	1	1	1	0	test	0
127	0	1	50	0	0	1	1	0	0	train	0
128	0	1	53	0	0	1	0	0	0	test	0
129	0	1	47	0	0	1	0	0	1	train	0
130	0	0	49	0	0	1	0	1	0	train	0
131	1	1	47	0	0	1	0	0	1	train	1
132	0	1	63	0	0	1	0	0	1	test	0
133	0	1	58	0	0	1	1	0	0	train	0
134	1	1	27	0	0	1	0	0	0	train	0
135	1	1	51	0	0	1	0	0	1	test	1
136	0	0	57	0	0	1	0	1	0	train	0
137	0	1	44	1	0	1	1	1	1	train	0
138	0	1	41	0	1	0	0	0	1	train	0
139	0	1	32	0	0	0	1	0	0	train	0
140	1	1	65	0	0	0	1	0	0	train	0
